# Supplementary material for: Studies on Annihilation and Coreactant Electrochemiluminescence of Thermally Activated Delayed Fluorescent Molecules in Organic Medium
Source: Molecules. 2022 Nov 2;27(21):7457. doi: 10.3390/molecules27217457 (PMC9658960; doi:10.3390/molecules27217457)
Supplement: Supplementary file 1 [file molecules-27-07457-s001.zip]

Archive with 1 entries (1 files):
- molecules-2000084-supplementary.pdf
